# Supplementary material for: Extracellular vesicles of human diabetic retinopathy retinal tissue and urine of diabetic retinopathy patients are enriched for the junction plakoglo bin protein
Source: Front Endocrinol (Lausanne). 2023 Jan 6;13:1077644. doi: 10.3389/fendo.2022.1077644 (PMC9854122; doi:10.3389/fendo.2022.1077644)
Supplement: Supplementary Table 1 — List of proteins (264) exclusively detected in Diabetic retinopathy extracellular vesicles released from human retina tissue when compared with Nondiabetic EVs released by human retina tissue and the culture media. [file Table_1.xlsx]

## Sheet: Sheet0
Symbol	Entrez Gene Name	Gene Symbol	Avg. Expr Intensity
A1BG	alpha-1-B glycoprotein	M0R009	261657472
ABAT	4-aminobutyrate aminotransferase	P80404	50003371
ABCE1	ATP binding cassette subfamily E member 1	P61221	4.80291e+07
ACSL3	acyl-CoA synthetase long chain family member 3	O95573	5.97943e+07
ACTN1	actinin alpha 1	P12814	3.91801e+07
ACTN4	actinin alpha 4	O43707	3.94524e+07
ADSL	adenylosuccinate lyase	P30566	8.29848e+07
ADSSL1	adenylosuccinate synthase like 1	Q8N142	1.41678e+08
ALDH2	aldehyde dehydrogenase 2 family member	P05091	4.29277e+08
ALDH1A1	aldehyde dehydrogenase 1 family member A1	P00352	9.25781e+08
ALDH1A3	aldehyde dehydrogenase 1 family member A3	P47895	6.02108e+08
ALDH1L1	aldehyde dehydrogenase 1 family member L1	O75891	6.05299e+08
ALDH3A1	aldehyde dehydrogenase 3 family member A1	P30838	1.08116e+09
ALDH3A2	aldehyde dehydrogenase 3 family member A2	P51648	1.382e+09
ALDH6A1	aldehyde dehydrogenase 6 family member A1	Q02252	161963026
AMPD2	adenosine monophosphate deaminase 2	H0Y360	4.86477e+07
AMPD3	adenosine monophosphate deaminase 3	Q01432	6.88704e+07
ANKFY1	ankyrin repeat and FYVE domain containing 1	Q9P2R3	1.93985e+08
ANXA1	annexin A1	P04083	2.94436e+09
ANXA2	annexin A2	P07355	3.10798e+09
ANXA4	annexin A4	P09525	4.77632e+08
ANXA11	annexin A11	P50995	5.39198e+08
AOC2	amine oxidase copper containing 2	O75106	7.02083e+08
AOC3	amine oxidase copper containing 3	Q16853	3.44935e+08
AP1G1	adaptor related protein complex 1 subunit gamma 1	O43747	1.19655e+07
APMAP	adipocyte plasma membrane associated protein	Q9HDC9	1.34394e+08
APRT	adenine phosphoribosyltransferase	P07741	6.0739e+08
ARCN1	archain 1	P48444	1.12957e+08
ARHGAP1	Rho GTPase activating protein 1	Q07960	104736414
ASAH1	N-acylsphingosine amidohydrolase 1	Q13510	6.44652e+07
ASMTL	acetylserotonin O-methyltransferase like	O95671	1.41517e+08
ASPH	aspartate beta-hydroxylase	Q12797	2.38503e+08
ATG7	autophagy related 7	O95352	87179147
ATP1B1	ATPase Na+/K+ transporting subunit beta 1	P05026	1.07274e+08
ATP2A2	ATPase sarcoplasmic/endoplasmic reticulum Ca2+ transporting 2	P16615	2.00242e+08
ATP2B1	ATPase plasma membrane Ca2+ transporting 1	P20020	349811197
ATP2B4	ATPase plasma membrane Ca2+ transporting 4	P23634	4.05996e+08
ATP5F1A	ATP synthase F1 subunit alpha	P25705	5.07308e+08
ATP5F1C	ATP synthase F1 subunit gamma	P36542	89248171
ATP5PB	ATP synthase peripheral stalk-membrane subunit b	P24539	1.48847e+08
B2M	beta-2-microglobulin	P61769	3.2038e+08
BANF1	barrier to autointegration factor 1	O75531	2.16667e+08
BLVRA	biliverdin reductase A	P53004	124613815
BLVRB	biliverdin reductase B	P30043	2.06249e+08
BSG	basigin (Ok blood group)	P35613	3.5118e+08
BZW1	basic leucine zipper and W2 domains 1	Q7L1Q6	194860058
C11orf58	chromosome 11 open reading frame 58	E9PRZ9	60975591
CALU	calumenin	O43852	1.14014e+08
CAPN2	calpain 2	P17655	103117828
CES1	carboxylesterase 1	P23141	1.68042e+08
CHMP4B	charged multivesicular body protein 4B	Q9H444	6.60871e+07
CLASP1	cytoplasmic linker associated protein 1	F5GWS0	5.53797e+07
CLGN	calmegin	O14967	1.00115e+08
CLIC5	chloride intracellular channel 5	Q9NZA1	2.81404e+08
CLIC6	chloride intracellular channel 6	Q96NY7	5.61587e+08
CLTB	clathrin light chain B	P09497	86605825
CMBL	carboxymethylenebutenolidase homolog	Q96DG6	134293250
COASY	Coenzyme A synthase	Q13057	5.49283e+07
COMMD9	COMM domain containing 9	E9PJ95	6.13891e+07
COMT	catechol-O-methyltransferase	P21964	5.85868e+08
CORO1B	coronin 1B	Q9BR76	6.77217e+07
COX4I1	cytochrome c oxidase subunit 4I1	P13073	71109213
CPNE3	copine 3	O75131	239942389
CRYL1	crystallin lambda 1	Q9Y2S2	4.62495e+08
CSDE1	cold shock domain containing E1	O75534	6.51547e+07
CTNNA1	catenin alpha 1	P35221	8.3077e+07
CTNNA2	catenin alpha 2	P26232	1.12028e+08
CTNNAL1	catenin alpha like 1	Q9UBT7	3.08822e+07
CTNNB1	catenin beta 1	B4DGU4	4.6193e+08
CTNND1	catenin delta 1	C9JZR2	163756488
CTPS1	CTP synthase 1	P17812	1.10265e+08
CTPS2	CTP synthase 2	Q9NRF8	8.06723e+07
CTSB	cathepsin B	P07858	195985154
CYB5R3	cytochrome b5 reductase 3	P00387	1.29806e+09
CYCS	cytochrome c, somatic	C9JFR7	108759038
CYFIP1	cytoplasmic FMR1 interacting protein 1	Q7L576	4.35535e+08
DBI	diazepam binding inhibitor, acyl-CoA binding protein	P07108	286082395
DDOST	dolichyl-diphosphooligosaccharide--protein glycosyltransferase non-catalytic subunit	A0A0C4DGS1	7.7121e+07
DMD	dystrophin	E7EQR9	127285296
DOCK7	dedicator of cytokinesis 7	Q96N67-2	4.86232e+06
DSTN	destrin, actin depolymerizing factor	P60981	2.62487e+08
DYNC1I2	dynein cytoplasmic 1 intermediate chain 2	Q13409	2.07864e+08
EHD2	EH domain containing 2	Q9NZN4	1.57894e+08
EIF5	eukaryotic translation initiation factor 5	P55010	1.34783e+08
EIF2S2	eukaryotic translation initiation factor 2 subunit beta	P20042	4.3671e+07
EPHX1	epoxide hydrolase 1	P07099	2.35082e+09
ERLIN1	ER lipid raft associated 1	O75477	2.4644e+08
ERLIN2	ER lipid raft associated 2	E5RHW4	419114521
ERP29	endoplasmic reticulum protein 29	P30040	389737184
ETF1	eukaryotic translation termination factor 1	B7Z7P8	9.63664e+07
ETFA	electron transfer flavoprotein subunit alpha	P13804	84123078
FABP7	fatty acid binding protein 7	O15540	3.53952e+08
FBN1	fibrillin 1	P35555	1.94738e+07
FLNB	filamin B	O75369	3.28704e+08
FLNC	filamin C	Q14315	3.28704e+08
FLOT1	flotillin 1	O75955	127207318
FLOT2	flotillin 2	J3QLD9	1.04957e+08
FRYL	FRY like transcription coactivator	F2Z2S2	3.16054e+06
FTH1	ferritin heavy chain 1	P02794	1042050389
FTL	ferritin light chain	P02792	1.10358e+09
FUK	fucokinase	Q8N0W3	9.09388e+07
GALM	galactose mutarotase	Q96C23	253633641
GART	phosphoribosylglycinamide formyltransferase, phosphoribosylglycinamide synthetase, phosphoribosylaminoimidazole synthetase	P22102	5.89178e+07
GLUD1	glutamate dehydrogenase 1	P00367	2.05641e+08
GNG7	G protein subunit gamma 7	O60262	3.20868e+08
GNPNAT1	glucosamine-phosphate N-acetyltransferase 1	G3V5E4	107603256
GSK3B	glycogen synthase kinase 3 beta	P49841	57474369
H1FX	H1 histone family member X	Q92522	4.38914e+07
HACD3	3-hydroxyacyl-CoA dehydratase 3	Q9P035	179961335
HBG2	hemoglobin subunit gamma 2	P69892	3.70368e+10
HPCA	hippocalcin	P84074	1.50375e+08
HPCAL1	hippocalcin like 1	P37235	1.09839e+08
HRG	histidine rich glycoprotein	P04196	518072916
HSD17B2	hydroxysteroid 17-beta dehydrogenase 2	P37059	1.83742e+08
HSPA9	heat shock protein family A (Hsp70) member 9	P38646	9.87378e+07
HSPB6	heat shock protein family B (small) member 6	O14558	346913941
HSPD1	heat shock protein family D (Hsp60) member 1	P10809	1.1824e+08
HTRA1	HtrA serine peptidase 1	Q92743	1.24781e+08
ICAM1	intercellular adhesion molecule 1	P05362	228068239
IGF2BP2	insulin like growth factor 2 mRNA binding protein 2	Q9Y6M1	3.40186e+07
IGHG3	immunoglobulin heavy constant gamma 3 (G3m marker)	A0A075B6N8	7.19619e+08
IGHG4	immunoglobulin heavy constant gamma 4 (G4m marker)	P01861	4.16886e+08
IGLC2	immunoglobulin lambda constant 2	A0A075B6K9	3.93787e+08
ILVBL	ilvB acetolactate synthase like	A1L0T0	1.20819e+08
IMPDH2	inosine monophosphate dehydrogenase 2	P12268	1.26504e+08
IMPG1	interphotoreceptor matrix proteoglycan 1	Q17R60	6.02083e+08
INA	internexin neuronal intermediate filament protein alpha	Q16352	607768468
IQGAP2	IQ motif containing GTPase activating protein 2	F5H7S7	1.33181e+08
ITGAV	integrin subunit alpha V	P06756	6.00347e+07
JUP	junction plakoglobin	P14923	5.25298e+08
KIF1A	kinesin family member 1A	Q12756	1.35445e+07
KIF1BP	KIF1 binding protein	Q96EK5	7.45904e+06
KLC1	kinesin light chain 1	G3V2E7	3.02412e+07
LAMP1	lysosomal associated membrane protein 1	P11279	243937632
LGALS3	galectin 3	P17931	6.50048e+08
LIN7A	lin-7 homolog A, crumbs cell polarity complex component	O14910	2.46554e+08
LIN7C	lin-7 homolog C, crumbs cell polarity complex component	Q9NUP9	295202369
LRP1	LDL receptor related protein 1	Q07954	3.41631e+08
LRPAP1	LDL receptor related protein associated protein 1	P30533	9.46966e+07
LYPLAL1	lysophospholipase like 1	Q5VWZ2	1.18716e+08
MAN2C1	mannosidase alpha class 2C member 1	Q9NTJ4	6.83159e+07
MAP1S	microtubule associated protein 1S	Q66K74	6.87928e+07
MAP2K1	mitogen-activated protein kinase kinase 1	Q02750	2.21902e+08
ME1	malic enzyme 1	P48163	1.65227e+08
METTL7A	methyltransferase like 7A	H0YI09	8.0513e+08
MPST	mercaptopyruvate sulfurtransferase	P25325	7.47568e+08
MTHFD1	methylenetetrahydrofolate dehydrogenase, cyclohydrolase and formyltetrahydrofolate synthetase 1	P11586	5.23304e+08
MTPN	myotrophin	P58546	1.45247e+08
MXRA7	matrix remodeling associated 7	Q6ZR64	276581934
MYDGF	myeloid derived growth factor	Q969H8	138731065
MYH14	myosin heavy chain 14	Q7Z406	5.16961e+08
MYO1B	myosin IB	E9PDF6	1.72746e+08
NCALD	neurocalcin delta	P61601	1.54678e+08
NCAM1	neural cell adhesion molecule 1	P13591	4.16368e+08
NEFH	neurofilament heavy	P12036	2.75236e+08
NEFM	neurofilament medium	E7ESP9	607768468
NEK9	NIMA related kinase 9	Q8TD19	1.65308e+07
NGFR	nerve growth factor receptor	P08138	8.73083e+08
NQO1	NAD(P)H quinone dehydrogenase 1	B4DLR8	1.00652e+09
NRBP1	nuclear receptor binding protein 1	Q9UHY1	61425031
NT5C2	5'-nucleotidase, cytosolic II	P49902	59581444
NUDT16	nudix hydrolase 16	Q96DE0	1.68331e+08
P4HB	prolyl 4-hydroxylase subunit beta	P07237	1115950489
PADI2	peptidyl arginine deiminase 2	Q9Y2J8	4.43876e+08
PAFAH1B3	platelet activating factor acetylhydrolase 1b catalytic subunit 3	Q15102	1.00425e+08
PBLD	phenazine biosynthesis like protein domain containing	P30039	42002463
PBXIP1	PBX homeobox interacting protein 1	Q96AQ6	714077722
PCYOX1	prenylcysteine oxidase 1	Q9UHG3	6.54675e+08
PCYT2	phosphate cytidylyltransferase 2, ethanolamine	Q99447	274043486
PDIA4	protein disulfide isomerase family A member 4	P13667	2.40299e+08
PDIA6	protein disulfide isomerase family A member 6	Q15084	6.14226e+08
PEA15	proliferation and apoptosis adaptor protein 15	Q15121	1.22256e+08
PGM3	phosphoglucomutase 3	O95394	1.01774e+08
PHGDH	phosphoglycerate dehydrogenase	O43175	520752688
PHPT1	phosphohistidine phosphatase 1	Q9NRX4	1.98282e+08
PKP2	plakophilin 2	B8QGS9	3.86453e+06
PLAA	phospholipase A2 activating protein	E5RIM3	2.24058e+07
PLCD1	phospholipase C delta 1	P51178	1.45499e+08
PNN	pinin, desmosome associated protein	Q9H307	38591705
PNP	purine nucleoside phosphorylase	P00491	1.0123e+08
PON2	paraoxonase 2	A0A0J9YYG4	1.36324e+08
PRDX5	peroxiredoxin 5	P30044	1.56174e+08
PRELP	proline and arginine rich end leucine rich repeat protein	P51888	1.44446e+08
PSAP	prosaposin	P07602	6.55872e+08
PSAT1	phosphoserine aminotransferase 1	Q9Y617	156472345
PSMA2	proteasome subunit alpha 2	P25787	629325100
PSMA7	proteasome subunit alpha 7	O14818	5.63651e+08
PSMB1	proteasome subunit beta 1	P20618	252768133
PSMB4	proteasome subunit beta 4	P28070	403137257
PSMB5	proteasome subunit beta 5	P28074	3.32935e+08
PSMB7	proteasome subunit beta 7	Q99436	4.63239e+08
PTGR1	prostaglandin reductase 1	Q14914	1.80723e+08
PYCR3	pyrroline-5-carboxylate reductase 3	Q53H96	150723096
RAB18	RAB18, member RAS oncogene family	Q9NP72	242583512
RAB21	RAB21, member RAS oncogene family	Q9UL25	8.44279e+07
RAB2B	RAB2B, member RAS oncogene family	Q8WUD1	2.11153e+08
RAB5A	RAB5A, member RAS oncogene family	P20339	2.18761e+08
RAB5B	RAB5B, member RAS oncogene family	P61020	2.39099e+08
RABGGTA	Rab geranylgeranyltransferase subunit alpha	Q92696	3.28568e+07
RAD50	RAD50 double strand break repair protein	E7EN38	2.44634e+07
RALA	RAS like proto-oncogene A	P11233	1.02188e+08
RALB	RAS like proto-oncogene B	P11234	103974721
RCN1	reticulocalbin 1	Q15293	1.65129e+09
RCN2	reticulocalbin 2	Q14257	9.43975e+07
RDH10	retinol dehydrogenase 10	Q8IZV5	332455392
REEP5	receptor accessory protein 5	Q00765	5.24742e+08
RGR	retinal G protein coupled receptor	P47804	1.74421e+08
RHOB	ras homolog family member B	P62745	2.96725e+08
RHOG	ras homolog family member G	P84095	647359752
RNH1	ribonuclease/angiogenin inhibitor 1	P13489	1.14851e+08
RPE65	retinoid isomerohydrolase RPE65	Q16518	1.28189e+08
RPL8	ribosomal protein L8	E9PKZ0	1.64882e+08
RPL36	ribosomal protein L36	Q9Y3U8	3.27689e+07
RPN1	ribophorin I	P04843	1.64365e+08
RPN2	ribophorin II	P04844	1.10367e+08
RPS6KA3	ribosomal protein S6 kinase A3	P51812	9.71048e+07
RTN1	reticulon 1	Q16799	1.29267e+08
S100A6	S100 calcium binding protein A6	R4GN98	217420275
S100B	S100 calcium binding protein B	P04271	3.23179e+08
SAR1A	secretion associated Ras related GTPase 1A	Q9NR31	2.61585e+08
SAR1B	secretion associated Ras related GTPase 1B	Q9Y6B6	349074996
SEC22B	SEC22 homolog B, vesicle trafficking protein (gene/pseudogene)	O75396	186401617
SEC23B	Sec23 homolog B, coat complex II component	Q15437	116490806
SELENBP1	selenium binding protein 1	Q13228	9.80208e+08
SEPT5	septin 5	C9JM82	5.01691e+07
SEPT9	septin 9	Q9UHD8	4.11381e+08
SERPINA1	serpin family A member 1	A0A024R6I7	2.70896e+08
SF3A3	splicing factor 3a subunit 3	Q12874	3.04838e+07
SKP1	S-phase kinase associated protein 1	P63208	7.45147e+07
SLC25A3	solute carrier family 25 member 3	F8VVM2	152159562
SLC25A4	solute carrier family 25 member 4	P12235	5.70736e+08
SLC25A5	solute carrier family 25 member 5	P05141	5.70736e+08
SLC25A6	solute carrier family 25 member 6	P12236	5.70736e+08
SLC2A1	solute carrier family 2 member 1	P11166	537869831
SLC3A2	solute carrier family 3 member 2	F5GZS6	4.33924e+08
SLC9A3R1	SLC9A3 regulator 1	O14745	2.42776e+08
SLMAP	sarcolemma associated protein	B7Z964	1.97464e+08
SND1	staphylococcal nuclease and tudor domain containing 1	Q7KZF4	3.26016e+08
SNTB2	syntrophin beta 2	Q13425	6.1694e+07
SNX6	sorting nexin 6	Q9UNH7	1.07433e+08
SRP54	signal recognition particle 54	G3V4F7	7.52685e+07
STAT1	signal transducer and activator of transcription 1	P42224	148385958
STIP1	stress induced phosphoprotein 1	P31948	6.23506e+07
SYNM	synemin	A0A075B7B1	602908470
TECR	trans-2,3-enoyl-CoA reductase	Q9NZ01	4.7082e+08
THY1	Thy-1 cell surface antigen	E9PIM6	338310726
TMED7	transmembrane p24 trafficking protein 7	Q8NBU8	7.24811e+07
TMED10	transmembrane p24 trafficking protein 10	P49755	1.35509e+08
TP53RK	TP53 regulating kinase	Q96S44	1.23219e+08
TTLL12	tubulin tyrosine ligase like 12	Q14166	1.74543e+08
UBR4	ubiquitin protein ligase E3 component n-recognin 4	Q5T4S7	1.34577e+08
UGDH	UDP-glucose 6-dehydrogenase	O60701	58884770
UROD	uroporphyrinogen decarboxylase	P06132	1.48673e+08
VAMP2	vesicle associated membrane protein 2	J3QRU4	1847018983
VAMP3	vesicle associated membrane protein 3	Q15836	1847018983
VAPA	VAMP associated protein A	Q9P0L0	2.06527e+08
VAPB	VAMP associated protein B and C	O95292	187776893
VAT1	vesicle amine transport 1	Q99536	149270557
VDAC1	voltage dependent anion channel 1	P21796	3.50555e+08
VDAC2	voltage dependent anion channel 2	P45880	1.28911e+08
VDAC3	voltage dependent anion channel 3	Q9Y277	320412012
VPS4A	vacuolar protein sorting 4 homolog A	Q9UN37	1.22221e+08
VTA1	vesicle trafficking 1	A0A087WY55	1.00375e+08
XPOT	exportin for tRNA	O43592	2.95906e+08
