# Supplementary material for: Extracellular vesicles of human diabetic retinopathy retinal tissue and urine of diabetic retinopathy patients are enriched for the junction plakoglo bin protein
Source: Front Endocrinol (Lausanne). 2023 Jan 6;13:1077644. doi: 10.3389/fendo.2022.1077644 (PMC9854122; doi:10.3389/fendo.2022.1077644)
Supplement: Supplementary Table 2 — List of proteins (364) exclusively detected in Diabetic retinopathy tissue explants from human retina tissue. [file Table_2.xlsx]

## Sheet: Sheet0
Molecule Name	Entrez Gene ID for Human
AAK1	22848
AASDHPPT	60496
ABCD3	5825
ABCF1	23
ABHD14B	84836
ABI1	10006
ABLIM1	3983
ACAA2	10449
ACIN1	22985
ACOT13	55856
ACYP2	98
ADAM10	102
ADPGK	83440
ADSS1	122622
AGFG1	3267
AHSA1	10598
ALDH1L1	10840
ANKFY1	51479
ANXA1	301
ANXA7	310
AP2S1	1175
APEH	327
API5	8539
APMAP	57136
ARL1	400
ARL2	402
ARPC1A	10552
ASAH1	427
ASRGL1	80150
ATL3	25923
ATOX1	475
ATP5F1D	513
ATP6V0A1	535
ATP6V1G1	9550
ATXN10	25814
BABAM1	29086
BAG3	9531
BIN1	274
BLVRA	644
BLVRB	645
BPNT1	10380
BROX	148362
BRSK2	9024
BTF3	689
BZW1	9689
BZW2	28969
C11orf54	28970
C11orf58	10944
CA1	759
CA3	761
CA14	23632
CAB39	51719
CACNA2D1	781
CADM3	57863
CADM4	199731
CALU	813
CAPG	822
CARS1	833
CAST	831
CD47	961
CDH2	1000
CDS2	8760
CDV3	55573
CEND1	51286
CHCHD4	131474
CLGN	1047
CNBP	7555
CNN3	1266
CNPY2	10330
CNPY4	245812
COBLL1	22837
COPS5	10987
CP	1356
CPLX3	594855
CRIP2	1397
CRKL	1399
CRYZ	1429
CSRP2	1466
CTSB	1508
CYB5B	80777
DAZAP1	26528
DBNL	28988
DCLK2	166614
DDRGK1	65992
DDT	1652
DENR	8562
DHRS7	51635
DIABLO	56616
DIP2C	22982
DNAJB4	11080
DNPEP	23549
DPP3	10072
DPP6	1804
DPY19L1	23333
DST	667
DTD1	92675
DUT	1854
DYNC1I1	1780
DYNC1I2	1781
DYNC1LI2	1783
ECH1	1891
EEA1	8411
EFHD2	79180
EIF6	3692
EIF1AY	9086
EIF3H	8667
EIF4B	1975
EIF4G2	1982
EMC1	23065
EMC2	9694
ENSA	2029
ERI3	79033
ERO1A	30001
F2	2147
FABP3	2170
FAHD1	81889
FAM120A	23196
FAM98A	25940
FECH	2235
FEN1	2237
FIS1	51024
FKBP1A	2280
FN3KRP	79672
G3BP2	9908
GABARAPL1	23710
GAP43	2596
GC	2638
GEMIN5	25929
GGCT	79017
GIPC1	10755
GLG1	2734
GMPR2	51292
GNA13	10672
GNG5	2787
GNG12	55970
GNL1	2794
GNPDA1	10007
GNPDA2	132789
GOLPH3	64083
GPD1L	23171
GPS1	2873
GRN	2896
GSK3B	2932
GSR	2936
GSS	2937
GSTT1	2952
GSTZ1	2954
HARS1	3035
HDHD2	84064
HEBP1	50865
HEBP2	23593
HGS	9146
HLA-A	3105
HLA-C	3107
HMGB3	3149
HMOX1	3162
HMOX2	3163
HOOK1	51361
HRG	3273
IAH1	285148
ICAM1	3383
IDI1	3422
IGLC2	3538
IMPG1	3617
IPO7	10527
ISOC1	51015
IST1	9798
ITGB1	3688
ITIH2	3698
IVD	3712
JMJD7	100137047
KBTBD11	9920
KDSR	2531
KYAT3	56267
L1CAM	3897
LAMP2	3920
LHPP	64077
LMAN2	10960
LMCD1	29995
LNPK	80856
LRP1	4035
LSM12	124801
LYPLAL1	127018
LZIC	84328
MANF	7873
MARCKSL1	65108
ME2	4200
MECR	51102
MLEC	9761
MOB1B	92597
MPDU1	9526
MRPL12	6182
MT3	4504
MXRA7	439921
MYADM	91663
MYG1	60314
MYL9	10398
MYL12A	10627
NAGK	55577
NAPG	8774
NCALD	83988
NDRG4	65009
NDUFA1	4694
NDUFB5	4711
NDUFB10	4716
NIF3L1	60491
NIT2	56954
NOL3	8996
NPC2	10577
NPTN	27020
NT5C2	22978
NT5C	30833
NUCB1	4924
NUCKS1	64710
NUDC	10726
NUDCD2	134492
NUDT3	11165
NUDT5	11164
NUDT21	11051
OXR1	55074
PABPN1	8106
PACSIN3	29763
PAG1	55824
PAK2	5062
PALM	5064
PBDC1	51260
PBXIP1	57326
PCCB	5096
PCNP	57092
PCP4	5121
PCP4L1	654790
PDAP1	11333
PDCL3	79031
PDIA4	9601
PDLIM3	27295
PDLIM5	10611
PDXP	57026
PEPD	5184
PEX19	5824
PFDN2	5202
PHYHD1	254295
PIP5K1C	23396
PITHD1	57095
PITPNA	5306
PLIN3	10226
PLPBP	11212
PLS3	5358
PLXNB2	23654
PNPO	55163
POLR1D	51082
PPM1B	5495
PPME1	51400
PPP1R14B	26472
PPT1	5538
PRAF2	11230
PREP	5550
PRKG1	5592
PRMT5	10419
PSAT1	29968
PSMB2	5690
PSMB4	5692
PSMB5	5693
PSMB7	5695
PSMD10	5716
PTMS	5763
PTPN11	5781
PXN	5829
PYM1	84305
QPRT	23475
RAD23B	5887
RALY	22913
RBM14	10432
RBM39	9584
RBM8A	9939
RBX1	9978
RELCH	57614
RHOG	391
RIDA	10247
RMDN3	55177
RNPEP	6051
RPL8	6132
RPL38	6169
RRAS	6237
RRBP1	6238
RTCA	8634
S100B	6285
SAP18	10284
SARNP	84324
SBF1	6305
SCAMP1	9522
SCRN2	90507
SDHD	6392
SEC23A	10484
SEC24B	10427
SEC31A	22872
SEC61B	10952
SEPTIN9	10801
SERPINB1	1992
SERPINB9	5272
SF1	7536
SF3B3	23450
SH3BGRL	6451
SHMT1	6470
SHMT2	6472
SIK3	23387
SLC16A3	9123
SLC25A24	29957
SLC6A1	6529
SLMAP	7871
SNAPIN	23557
SNRNP40	9410
SNRPA	6626
SPRYD4	283377
SRGAP3	9901
SSBP2	23635
STAT3	6774
STRBP	55342
STT3A	3703
STX7	8417
STX12	23673
SUGT1	10910
TAF10	6881
TAGLN	6876
TBCA	6902
TCEAL3	85012
TCEAL5	340543
TERF2IP	54386
TES	26136
TFG	10342
TFRC	7037
TJP2	9414
TM9SF3	56889
TMED2	10959
TMED9	54732
TMEM205	374882
TMEM245	23731
TMPO	7112
TOMM20	9804
TOMM40	10452
TOR1AIP1	26092
TP53RK	112858
TPD52	7163
TPP2	7174
TRA2B	6434
TRAP1	10131
TRIM2	23321
TSC22D1	8848
TXNDC5	81567
TXNDC12	51060
UBE2V2	7336
UBE2Z	65264
UBQLN1	29979
UBXN4	23190
UPF1	5976
UROS	7390
USP9X	8239
VBP1	7411
VPS28	51160
VPS37A	137492
WDR37	22884
YBX3	8531
ZMPSTE24	10269
ZNF428	126299
ZYX	7791
