# Supplementary material for: Extracellular vesicles of human diabetic retinopathy retinal tissue and urine of diabetic retinopathy patients are enriched for the junction plakoglo bin protein
Source: Front Endocrinol (Lausanne). 2023 Jan 6;13:1077644. doi: 10.3389/fendo.2022.1077644 (PMC9854122; doi:10.3389/fendo.2022.1077644)
Supplement: Supplementary Table 3 — List of 228 proteins detected in Diabetic retinopathy extracellular vesicles when compared with diabetic retinopathy tissue explant secretome. [file Table_3.xlsx]

## Sheet: Hoja1
Symbol	Entrez Gene Name	Location	Type(s)
A1BG	alpha-1-B glycoprotein	Extracellular Space	other
ABAT	4-aminobutyrate aminotransferase	Cytoplasm	enzyme
ABCE1	ATP binding cassette subfamily E member 1	Cytoplasm	transporter
ACSL3	acyl-CoA synthetase long chain family member 3	Cytoplasm	enzyme
ACTN1	actinin alpha 1	Cytoplasm	transcription regulator
ACTN4	actinin alpha 4	Cytoplasm	transcription regulator
ADSL	adenylosuccinate lyase	Cytoplasm	enzyme
ALDH2	aldehyde dehydrogenase 2 family member	Cytoplasm	enzyme
ALDH1A1	aldehyde dehydrogenase 1 family member A1	Cytoplasm	enzyme
ALDH1A3	aldehyde dehydrogenase 1 family member A3	Cytoplasm	enzyme
ALDH3A1	aldehyde dehydrogenase 3 family member A1	Cytoplasm	enzyme
ALDH3A2	aldehyde dehydrogenase 3 family member A2	Cytoplasm	enzyme
ALDH6A1	aldehyde dehydrogenase 6 family member A1	Cytoplasm	enzyme
AMPD2	adenosine monophosphate deaminase 2	Cytoplasm	enzyme
AMPD3	adenosine monophosphate deaminase 3	Cytoplasm	enzyme
ANXA2	annexin A2	Plasma Membrane	other
ANXA4	annexin A4	Plasma Membrane	other
ANXA11	annexin A11	Nucleus	other
AOC2	amine oxidase copper containing 2	Plasma Membrane	enzyme
AOC3	amine oxidase copper containing 3	Plasma Membrane	enzyme
AP1G1	adaptor related protein complex 1 subunit gamma 1	Cytoplasm	other
APRT	adenine phosphoribosyltransferase	Cytoplasm	enzyme
ARCN1	archain 1	Cytoplasm	other
ARHGAP1	Rho GTPase activating protein 1	Cytoplasm	other
ASMTL	acetylserotonin O-methyltransferase like	Cytoplasm	enzyme
ASPH	aspartate beta-hydroxylase	Cytoplasm	enzyme
ATG7	autophagy related 7	Cytoplasm	enzyme
ATP1B1	ATPase Na+/K+ transporting subunit beta 1	Plasma Membrane	transporter
ATP2A2	ATPase sarcoplasmic/endoplasmic reticulum Ca2+ transporting 2	Cytoplasm	transporter
ATP2B1	ATPase plasma membrane Ca2+ transporting 1	Plasma Membrane	transporter
ATP2B4	ATPase plasma membrane Ca2+ transporting 4	Plasma Membrane	transporter
ATP5F1A	ATP synthase F1 subunit alpha	Cytoplasm	transporter
ATP5F1C	ATP synthase F1 subunit gamma	Cytoplasm	transporter
ATP5PB	ATP synthase peripheral stalk-membrane subunit b	Cytoplasm	transporter
B2M	beta-2-microglobulin	Plasma Membrane	transmembrane receptor
BANF1	BAF nuclear assembly factor 1	Nucleus	other
BSG	basigin (Ok blood group)	Plasma Membrane	transporter
CAPN2	calpain 2	Cytoplasm	peptidase
CES1	carboxylesterase 1	Cytoplasm	enzyme
CHMP4B	charged multivesicular body protein 4B	Cytoplasm	other
CLASP1	cytoplasmic linker associated protein 1	Cytoplasm	other
CLIC5	chloride intracellular channel 5	Cytoplasm	ion channel
CLIC6	chloride intracellular channel 6	Plasma Membrane	ion channel
CLTB	clathrin light chain B	Plasma Membrane	other
CMBL	carboxymethylenebutenolidase homolog	Cytoplasm	enzyme
COASY	Coenzyme A synthase	Cytoplasm	kinase
COMMD9	COMM domain containing 9	Cytoplasm	other
COMT	catechol-O-methyltransferase	Cytoplasm	enzyme
CORO1B	coronin 1B	Cytoplasm	other
COX4I1	cytochrome c oxidase subunit 4I1	Cytoplasm	enzyme
CPNE3	copine 3	Cytoplasm	kinase
CRYL1	crystallin lambda 1	Cytoplasm	enzyme
CSDE1	cold shock domain containing E1	Cytoplasm	enzyme
CTNNA1	catenin alpha 1	Plasma Membrane	other
CTNNA2	catenin alpha 2	Plasma Membrane	other
CTNNAL1	catenin alpha like 1	Plasma Membrane	other
CTNNB1	catenin beta 1	Nucleus	transcription regulator
CTNND1	catenin delta 1	Nucleus	other
CTPS1	CTP synthase 1	Nucleus	enzyme
CTPS2	CTP synthase 2	Cytoplasm	enzyme
CYB5R3	cytochrome b5 reductase 3	Cytoplasm	enzyme
CYCS	cytochrome c, somatic	Cytoplasm	transporter
CYFIP1	cytoplasmic FMR1 interacting protein 1	Cytoplasm	translation regulator
DBI	diazepam binding inhibitor, acyl-CoA binding protein	Cytoplasm	other
DDOST	dolichyl-diphosphooligosaccharide--protein glycosyltransferase non-catalytic subunit	Cytoplasm	enzyme
DMD	dystrophin	Plasma Membrane	other
DOCK7	dedicator of cytokinesis 7	Plasma Membrane	other
DSTN	destrin, actin depolymerizing factor	Cytoplasm	other
EHD2	EH domain containing 2	Nucleus	other
EIF5	eukaryotic translation initiation factor 5	Cytoplasm	translation regulator
EIF2S2	eukaryotic translation initiation factor 2 subunit beta	Cytoplasm	translation regulator
EPHX1	epoxide hydrolase 1	Cytoplasm	peptidase
ERLIN1	ER lipid raft associated 1	Plasma Membrane	other
ERLIN2	ER lipid raft associated 2	Cytoplasm	other
ERP29	endoplasmic reticulum protein 29	Cytoplasm	transporter
ETF1	eukaryotic translation termination factor 1	Cytoplasm	translation regulator
ETFA	electron transfer flavoprotein subunit alpha	Cytoplasm	transporter
FABP7	fatty acid binding protein 7	Cytoplasm	transporter
FBN1	fibrillin 1	Extracellular Space	other
FCSK	fucose kinase	Cytoplasm	kinase
FLNB	filamin B	Cytoplasm	other
FLNC	filamin C	Cytoplasm	other
FLOT1	flotillin 1	Plasma Membrane	other
FLOT2	flotillin 2	Plasma Membrane	other
FRYL	FRY like transcription coactivator	Other	other
FTH1	ferritin heavy chain 1	Cytoplasm	enzyme
FTL	ferritin light chain	Cytoplasm	enzyme
GALM	galactose mutarotase	Cytoplasm	enzyme
GART	phosphoribosylglycinamide formyltransferase, phosphoribosylglycinamide synthetase	Cytoplasm	enzyme
GLUD1	glutamate dehydrogenase 1	Cytoplasm	enzyme
GNG7	G protein subunit gamma 7	Plasma Membrane	enzyme
GNPNAT1	glucosamine-phosphate N-acetyltransferase 1	Cytoplasm	enzyme
H1-10	H1.10 linker histone	Nucleus	other
HACD3	3-hydroxyacyl-CoA dehydratase 3	Cytoplasm	enzyme
HBG2	hemoglobin subunit gamma 2	Cytoplasm	other
HPCA	hippocalcin	Cytoplasm	other
HPCAL1	hippocalcin like 1	Cytoplasm	other
HSD17B2	hydroxysteroid 17-beta dehydrogenase 2	Cytoplasm	enzyme
HSPA9	heat shock protein family A (Hsp70) member 9	Cytoplasm	other
HSPB6	heat shock protein family B (small) member 6	Cytoplasm	other
HSPD1	heat shock protein family D (Hsp60) member 1	Cytoplasm	enzyme
HTRA1	HtrA serine peptidase 1	Extracellular Space	peptidase
IGF2BP2	insulin like growth factor 2 mRNA binding protein 2	Cytoplasm	translation regulator
IGHG3	immunoglobulin heavy constant gamma 3 (G3m marker)	Extracellular Space	other
IGHG4	immunoglobulin heavy constant gamma 4 (G4m marker)	Extracellular Space	other
ILVBL	ilvB acetolactate synthase like	Cytoplasm	enzyme
IMPDH2	inosine monophosphate dehydrogenase 2	Cytoplasm	enzyme
INA	internexin neuronal intermediate filament protein alpha	Cytoplasm	other
IQGAP2	IQ motif containing GTPase activating protein 2	Cytoplasm	other
ITGAV	integrin subunit alpha V	Plasma Membrane	transmembrane receptor
JUP	junction plakoglobin	Plasma Membrane	other
KIF1A	kinesin family member 1A	Cytoplasm	other
KIFBP	kinesin family binding protein	Cytoplasm	enzyme
KLC1	kinesin light chain 1	Cytoplasm	other
LAMP1	lysosomal associated membrane protein 1	Plasma Membrane	other
LGALS3	galectin 3	Extracellular Space	other
LIN7A	lin-7 homolog A, crumbs cell polarity complex component	Plasma Membrane	other
LIN7C	lin-7 homolog C, crumbs cell polarity complex component	Cytoplasm	other
LRPAP1	LDL receptor related protein associated protein 1	Plasma Membrane	other
MAN2C1	mannosidase alpha class 2C member 1	Cytoplasm	enzyme
MAP1S	microtubule associated protein 1S	Cytoplasm	enzyme
MAP2K1	mitogen-activated protein kinase kinase 1	Cytoplasm	kinase
ME1	malic enzyme 1	Cytoplasm	enzyme
METTL7A	methyltransferase like 7A	Cytoplasm	other
MPST	mercaptopyruvate sulfurtransferase	Cytoplasm	enzyme
MTHFD1	methylenetetrahydrofolate dehydrogenase, cyclohydrolase and formyltetrahydrofolate synthetase 1	Cytoplasm	enzyme
MTPN	myotrophin	Nucleus	transcription regulator
MYDGF	myeloid derived growth factor	Extracellular Space	cytokine
MYH14	myosin heavy chain 14	Extracellular Space	enzyme
MYO1B	myosin IB	Cytoplasm	enzyme
NCAM1	neural cell adhesion molecule 1	Plasma Membrane	other
NEFH	neurofilament heavy	Cytoplasm	other
NEFM	neurofilament medium	Plasma Membrane	other
NEK9	NIMA related kinase 9	Nucleus	kinase
NGFR	nerve growth factor receptor	Plasma Membrane	transmembrane receptor
NQO1	NAD(P)H quinone dehydrogenase 1	Cytoplasm	enzyme
NRBP1	nuclear receptor binding protein 1	Nucleus	kinase
NUDT16	nudix hydrolase 16	Nucleus	enzyme
P4HB	prolyl 4-hydroxylase subunit beta	Cytoplasm	enzyme
PADI2	peptidyl arginine deiminase 2	Cytoplasm	enzyme
PAFAH1B3	platelet activating factor acetylhydrolase 1b catalytic subunit 3	Cytoplasm	enzyme
PBLD	phenazine biosynthesis like protein domain containing	Cytoplasm	enzyme
PCYOX1	prenylcysteine oxidase 1	Cytoplasm	enzyme
PCYT2	phosphate cytidylyltransferase 2, ethanolamine	Cytoplasm	enzyme
PDIA6	protein disulfide isomerase family A member 6	Cytoplasm	enzyme
PEA15	proliferation and apoptosis adaptor protein 15	Cytoplasm	transporter
PGM3	phosphoglucomutase 3	Cytoplasm	enzyme
PHGDH	phosphoglycerate dehydrogenase	Cytoplasm	enzyme
PHPT1	phosphohistidine phosphatase 1	Cytoplasm	phosphatase
PKP2	plakophilin 2	Plasma Membrane	other
PLAA	phospholipase A2 activating protein	Cytoplasm	other
PLCD1	phospholipase C delta 1	Cytoplasm	enzyme
PNN	pinin, desmosome associated protein	Plasma Membrane	other
PNP	purine nucleoside phosphorylase	Nucleus	enzyme
PON2	paraoxonase 2	Plasma Membrane	enzyme
PRDX5	peroxiredoxin 5	Cytoplasm	enzyme
PRELP	proline and arginine rich end leucine rich repeat protein	Extracellular Space	other
PSAP	prosaposin	Extracellular Space	enzyme
PSMA2	proteasome 20S subunit alpha 2	Cytoplasm	peptidase
PSMA7	proteasome 20S subunit alpha 7	Cytoplasm	peptidase
PSMB1	proteasome 20S subunit beta 1	Cytoplasm	peptidase
PTGR1	prostaglandin reductase 1	Cytoplasm	enzyme
PYCR3	pyrroline-5-carboxylate reductase 3	Cytoplasm	enzyme
RAB18	RAB18, member RAS oncogene family	Cytoplasm	enzyme
RAB21	RAB21, member RAS oncogene family	Cytoplasm	enzyme
RAB2B	RAB2B, member RAS oncogene family	Plasma Membrane	enzyme
RAB5A	RAB5A, member RAS oncogene family	Cytoplasm	enzyme
RAB5B	RAB5B, member RAS oncogene family	Cytoplasm	enzyme
RABGGTA	Rab geranylgeranyltransferase subunit alpha	Extracellular Space	enzyme
RAD50	RAD50 double strand break repair protein	Nucleus	enzyme
RALA	RAS like proto-oncogene A	Cytoplasm	enzyme
RALB	RAS like proto-oncogene B	Cytoplasm	enzyme
RCN1	reticulocalbin 1	Cytoplasm	other
RCN2	reticulocalbin 2	Cytoplasm	other
RDH10	retinol dehydrogenase 10	Nucleus	enzyme
REEP5	receptor accessory protein 5	Extracellular Space	transporter
RGR	retinal G protein coupled receptor	Plasma Membrane	G-protein coupled receptor
RHOB	ras homolog family member B	Cytoplasm	enzyme
RNH1	ribonuclease/angiogenin inhibitor 1	Cytoplasm	other
RPE65	retinoid isomerohydrolase RPE65	Cytoplasm	enzyme
RPL36	ribosomal protein L36	Cytoplasm	other
RPN1	ribophorin I	Cytoplasm	enzyme
RPN2	ribophorin II	Cytoplasm	enzyme
RPS6KA3	ribosomal protein S6 kinase A3	Cytoplasm	kinase
RTN1	reticulon 1	Cytoplasm	other
S100A6	S100 calcium binding protein A6	Cytoplasm	transporter
SAR1A	secretion associated Ras related GTPase 1A	Cytoplasm	enzyme
SAR1B	secretion associated Ras related GTPase 1B	Cytoplasm	enzyme
SEC22B	SEC22 homolog B, vesicle trafficking protein (gene/pseudogene)	Cytoplasm	other
SEC23B	SEC23 homolog B, COPII coat complex component	Extracellular Space	transporter
SELENBP1	selenium binding protein 1	Cytoplasm	other
SEPTIN5	septin 5	Cytoplasm	enzyme
SERPINA1	serpin family A member 1	Extracellular Space	other
SF3A3	splicing factor 3a subunit 3	Nucleus	other
SKP1	S-phase kinase associated protein 1	Nucleus	transcription regulator
SLC25A3	solute carrier family 25 member 3	Cytoplasm	transporter
SLC25A4	solute carrier family 25 member 4	Cytoplasm	transporter
SLC25A5	solute carrier family 25 member 5	Cytoplasm	transporter
SLC25A6	solute carrier family 25 member 6	Cytoplasm	transporter
SLC2A1	solute carrier family 2 member 1	Plasma Membrane	transporter
SLC3A2	solute carrier family 3 member 2	Plasma Membrane	transporter
SLC9A3R1	SLC9A3 regulator 1	Plasma Membrane	other
SND1	staphylococcal nuclease and tudor domain containing 1	Nucleus	enzyme
SNTB2	syntrophin beta 2	Plasma Membrane	other
SNX6	sorting nexin 6	Cytoplasm	transporter
SRP54	signal recognition particle 54	Cytoplasm	enzyme
STAT1	signal transducer and activator of transcription 1	Nucleus	transcription regulator
STIP1	stress induced phosphoprotein 1	Cytoplasm	other
SYNM	synemin	Cytoplasm	other
TECR	trans-2,3-enoyl-CoA reductase	Plasma Membrane	enzyme
THY1	Thy-1 cell surface antigen	Plasma Membrane	other
TMED7	transmembrane p24 trafficking protein 7	Cytoplasm	transporter
TMED10	transmembrane p24 trafficking protein 10	Cytoplasm	transporter
TTLL12	tubulin tyrosine ligase like 12	Cytoplasm	other
UBR4	ubiquitin protein ligase E3 component n-recognin 4	Nucleus	enzyme
UGDH	UDP-glucose 6-dehydrogenase	Nucleus	enzyme
UROD	uroporphyrinogen decarboxylase	Cytoplasm	enzyme
VAMP2	vesicle associated membrane protein 2	Plasma Membrane	other
VAMP3	vesicle associated membrane protein 3	Plasma Membrane	other
VAPA	VAMP associated protein A	Plasma Membrane	other
VAPB	VAMP associated protein B and C	Plasma Membrane	other
VAT1	vesicle amine transport 1	Plasma Membrane	transporter
VDAC1	voltage dependent anion channel 1	Cytoplasm	ion channel
VDAC2	voltage dependent anion channel 2	Cytoplasm	ion channel
VDAC3	voltage dependent anion channel 3	Cytoplasm	ion channel
VPS4A	vacuolar protein sorting 4 homolog A	Cytoplasm	enzyme
VTA1	vesicle trafficking 1	Cytoplasm	other
XPOT	exportin for tRNA	Nucleus	other
