# Supplementary material for: Extracellular vesicles of human diabetic retinopathy retinal tissue and urine of diabetic retinopathy patients are enriched for the junction plakoglo bin protein
Source: Front Endocrinol (Lausanne). 2023 Jan 6;13:1077644. doi: 10.3389/fendo.2022.1077644 (PMC9854122; doi:10.3389/fendo.2022.1077644)
Supplement: Supplementary Table 4 — List of 1112 proteins detected in Diabetic retinopathy urinary extracellular vesicles, and not detected in non-diabetic urinary extracellular vesicles. [file Table_4.xlsx]

## Sheet: Sheet0
Molecule Name	Entrez Gene ID for Human
A2ML1	144568
AAMDC	28971
AASDHPPT	60496
ABAT	18
ABCC2	1244
ABCD3	5825
ABCF3	55324
ABLIM1	3983
ABRAXAS2	23172
ACAA1	30
ACAA2	10449
ACADM	34
ACADVL	37
ACAT1	38
ACO2	50
ACOX1	51
ACSF2	80221
ACSL1	2180
ACSM2A	123876
ACSM2B	348158
ACSS2	55902
ACTR1A	10121
ADAM10	102
ADAMDEC1	27299
ADAMTS1	9510
ADD1	118
ADGRF1	266977
ADH6	130
ADORA1	134
ADRM1	11047
AFG3L2	10939
AFM	173
AGFG2	3268
AGL	178
AGR2	10551
AGT	183
AHSA1	10598
AIFM1	9131
AIMP2	7965
AIP	9049
AK4	205
AKAP4	8852
AKR1B10	57016
AKT2	208
ALAD	210
ALCAM	214
ALDH4A1	8659
ALDH6A1	4329
ALDH7A1	501
ALDH8A1	64577
ALOX15B	247
ALOX5AP	241
AMDHD1	144193
ANGPTL2	23452
ANGPTL3	27329
ANGPTL6	83854
ANTXR1	84168
ANXA9	8416
ANXA8/ANXA8L1	653145|728113
AOX1	316
AP1G1	164
AP1M1	8907
AP1M2	10053
AP2M1	1173
AP2S1	1175
AP3B1	8546
AP3D1	8943
APMAP	57136
APOBEC3A	200315
APOL2	23780
APP	351
APPL1	26060
APPL2	55198
ARCN1	372
ARG1	383
ARHGAP28	79822
ARHGAP29	9411
ARHGDIB	397
ARHGEF12	23365
ARHGEF16	27237
ARL1	400
ARL6	84100
ARMT1	79624
ARPC5	10092
ARPC5L	81873
ARRB1	408
ARSL	415
ART3	419
ASB6	140459
ASL	435
ASMTL	8623
ATL3	25923
ATP11A	23250
ATP2A2	488
ATP2B1	490
ATP2B4	493
ATP5F1B	506
ATP5F1C	509
ATP5MD	84833
ATP5MF	9551
ATP5MG	10632
ATP5PB	515
ATP5PD	10476
ATP5PO	539
AXL	558
AZGP1	563
BCAP31	10134
BCR	613
BIN1	274
BLMH	642
BPI	671
BPIFB1	92747
BPIFB2	80341
BRAF	673
BSG	682
C12orf75	387882
C15orf48	84419
C1QBP	708
C1RL	51279
C2orf80	389073
CA12	771
CALHM5	254228
CALML5	51806
CAMK2D	817
CAMK2G	818
CAMP	820
CANX	821
CARHSP1	23589
CARMIL1	55604
CASP14	23581
CAST	831
CC2D1B	200014
CCDC6	8030
CCM2	83605
CD84	8832
CDC37	11140
CDC42BPB	9578
CDH16	1014
CDHR2	54825
CDK11A	728642
CEACAM1	634
CEACAM7	1087
CEMIP2	23670
CFB	629
CFHR2	3080
CFI	3426
CGN	57530
CHDH	55349
CHP1	11261
CIAO1	9391
CILP2	148113
CKAP4	10970
CLCA4	22802
CLDN5	7122
CLEC14A	161198
CLIP1	6249
CNDP1	84735
CNFN	84518
CNN2	1265
CNN3	1266
CNNM3	26505
CNTLN	54875
CNTN1	1272
COASY	80347
COMMD2	51122
COMMD3-BMI1	100532731
COPA	1314
COPB1	1315
COPB2	9276
COPE	11316
COPG1	22820
COPG2	26958
COPS2	9318
COPS3	8533
COPS4	51138
CORO1A	11151
CORO7/CORO7-PAM16	79585|100529144
COX4I1	1327
COX5A	9377
COX5B	1329
COX6C	1345
COX7A2	1347
COX7C	1350
CPN1	1369
CPNE1	8904
CPPED1	55313
CPQ	10404
CRK	1398
CRTAC1	55118
CRYAA/CRYAA2	1409|102724652
CS	1431
CSDE1	7812
CSE1L	1434
CSK	1445
CSNK2A1	1457
CSPG4	1464
CSTA	1475
CTNNA1	1495
CTNNB1	1499
CTNND1	1500
CTSA	5476
CTSL	1514
CTSO	1519
CUL3	8452
CUL5	8065
CUL4A	8451
CYB5A	1528
CYB5R1	51706
CYB5R3	1727
CYBB	1536
CYC1	1537
CZIB	54987
DAB2	1601
DAG1	1605
DARS1	1615
DBN1	1627
DCTN1	1639
DCTN2	10540
DCTN5	84516
DDOST	1650
DDX1	1653
DDX5	1655
DDX17	10521
DDX19B	11269
DDX39B	7919
DECR1	1666
DGKA	1606
DHRS4	10901
DHX9	1660
DIAPH1	1729
DIP2C	22982
DLAT	1737
DLD	1738
DLST	1743
DMBT1	1755
DNAJB1	3337
DNAJC3	5611
DNM1L	10059
DNPEP	23549
DNPH1	10591
DOCK6	57572
DOCK7	85440
DPP3	10072
DPP6	1804
DPP7	29952
DPT	1805
DPYSL2	1808
DSC2	1824
DSC3	1825
DSG1	1828
DSG2	1829
DSG3	1830
DUOX2	50506
DUSP3	1845
DUSP9	1852
DYNC1I2	1781
DYNC1LI1	51143
DYNC1LI2	1783
DYNLRB2	83657
DYRK2	8445
ECHDC1	55862
ECHS1	1892
ECM1	1893
EDIL3	10085
EEA1	8411
EEF1B2	1933
EEF1D	1936
EEF1E1	9521
EEF1G	1937
EFEMP2	30008
EFNB1	1947
EFNB2	1948
EHHADH	1962
EIF1	10209
EIF5	1983
EIF2S1	1965
EIF2S2	8894
EIF2S3	1968
EIF3A	8661
EIF3B	8662
EIF3C	8663
EIF3E	3646
EIF3F	8665
EIF3H	8667
EIF3I	8668
EIF3L	51386
EIF3M	10480
ELANE	1991
ELOB	6923
EMD	2010
ENDOD1	23052
ENPP3	5169
EPB41L1	2036
EPB41L4A	64097
EPHA2	1969
EPHB4	2050
EPHB6	2051
EPHX1	2052
EPN1	29924
EPPK1	83481
EPRS1	2058
ERLIN1	10613
ERLIN2	11160
ERMP1	79956
ERO1A	30001
ERP44	23071
ESYT1	23344
ETF1	2107
ETFA	2108
ETFB	2109
ETFDH	2110
ETHE1	23474
EXOC1	55763
EXOC2	55770
EXOC3	11336
EXOC4	60412
EXOC5	10640
EXOC8	149371
F2	2147
F3	2152
F11	2160
F11R	50848
F2R	2149
FABP4	2167
FARSB	10056
FAT1	2195
FBLN1	2192
FBLN7	129804
FBXO2	26232
FCGBP	8857
FCN2	2220
FERMT2	10979
FGF1	2246
FGG	2266
FH	2271
FKBP3	2287
FLII	2314
FLRT3	23767
FN1	2335
FN3K	64122
FN3KRP	79672
FREM2	341640
FSCN1	6624
FSD1	79187
FUCA1	2517
FUCA2	2519
FUT6	2528
G6PD	2539
GAL3ST1	9514
GALC	2581
GALE	2582
GALNS	2588
GALNT6	11226
GALNT7	51809
GALNT18	374378
GAMT	2593
GANAB	23193
GARS1	2617
GAS6	2621
GATD3A/GATD3B	8209|102724023
GATM	2628
GBA	2629
GBP6	163351
GCN1	10985
GDA	9615
GGACT	87769
GGT6	124975
GINM1	116254
GJB1	2705
GLA	2717
GLRX3	10539
GLS	2744
GLUL	2752
GLYAT	10249
GM2A	2760
GMDS	2762
GMPPA	29926
GNA15	2769
GNE	10020
GNL1	2794
GNPDA2	132789
GNS	2799
GORASP1	64689
GOT1	2805
GOT2	2806
GPC1	2817
GPC4	2239
GPD2	2820
GPHN	10243
GPR180	160897
GPT	2875
GPX3	2878
GRTP1	79774
GSTK1	373156
GSTT2/GSTT2B	2953|653689
GUK1	2987
GULP1	51454
GYS1	2997
H1-0	3005
H1-2	3006
H1-3	3007
H1-5	3009
H3-2	440686
H3-3A/H3-3B	3020|3021
HADH	3033
HADHB	3032
HAGH	3029
HAMP	57817
HDAC6	10013
HEXA	3073
HEXB	3074
HGD	3081
HIBCH	26275
HID1	283987
HINT2	84681
HK1	3098
HK2	3099
HLA-E	3133
HMCN1	83872
HMGCL	3155
HMGCS2	3158
HNRNPA3	220988
HNRNPAB	3182
HNRNPC	3183
HNRNPD	3184
HNRNPDL	9987
HNRNPF	3185
HNRNPH1	3187
HNRNPH2	3188
HNRNPH3	3189
HNRNPL	3191
HNRNPM	4670
HNRNPR	10236
HNRNPU	3192
HP	3240
HPD	3242
HSD11B2	3291
HSD17B4	3295
HSD17B10	3028
HSD17B11	51170
HSD17B12	51144
HSDL2	84263
HSPA9	3313
HSPD1	3329
HTATIP2	10553
HUWE1	10075
IARS1	3376
ICAM3	3385
IDE	3416
IDH3A	3419
IDH3B	3420
IFI16	3428
IFIT5	24138
IGF1R	3480
IGFALS	3483
IGHV3-23	28442
IGHV3OR16-12	28304
IGHV4-59	28392
IGHV5-10-1	28386
IGKV1-5	28299
IGKV1D-33	28896
IGKV2D-28	28883
IGKV2D-29	28882
IGKV4-1	28908
IGLV3-19	28797
IGSF8	93185
IL18	3606
IL1RN	3557
ILF2	3608
ILVBL	10994
IMMT	10989
IMPA1	3612
IMPDH2	3615
INF2	64423
INSR	3643
IRAG2	4033
ISYNA1	51477
ITGA1	3672
ITGAM	3684
ITGB2	3689
ITGB5	3693
ITGB8	3696
ITIH2	3698
ITIH3	3699
ITPA	3704
IVL	3713
JUP	3728
KCNJ1	3758
KCTD12	115207
KHDRBS1	10657
KIF13B	23303
KL	9365
KLC1	3831
KLK1	3816
KLK7	5650
KLK13	26085
KPNA3	3839
LAMA5	3911
LAMB2	3913
LAMC1	3915
LAMTOR3	8649
LAMTOR5	10542
LANCL2	55915
LAPTM4A	9741
LARS1	51520
LBP	3929
LCE3A	353142
LCN2	3934
LEP	3952
LETM1	3954
LGALS7/LGALS7B	3963|653499
LITAF	9516
LMAN1	3998
LMBRD1	55788
LMNA	4000
LMNB1	4001
LMO7	4008
LMTK2	22853
LONP1	9361
LPL	4023
LPP	4026
LRATD2	157638
LRBA	987
LRCH1	23143
LRG1	116844
LRPPRC	10128
LRRC1	55227
LRRC47	57470
LRRC59	55379
LRRFIP2	9209
LRRK2	120892
LSR	51599
LTF	4057
LUM	4060
LY6D	8581
LYPLAL1	127018
LYVE1	10894
LZTFL1	54585
MAB21L4	79919
MACROD1	28992
MACROH2A1	9555
MAN1C1	57134
MAN2A1	4124
MAN2B1	4125
MAOA	4128
MAP2K1	5604
MAP2K6	5608
MAPK3	5595
MAPK14	1432
MAPK1IP1L	93487
MAPRE1	22919
MARS1	4141
MARVELD3	91862
MAT2B	27430
MB	4151
MBTPS1	8720
MCC	4163
MCCC1	56922
MDH2	4191
MEAK7	57707
MEGF8	1954
MEGF9	1955
METAP1	23173
METTL7A	25840
MFAP4	4239
MGAT5	4249
MGLL	11343
MGP	4256
MGST1	4257
MGST2	4258
MIEN1	84299
MINDY1	55793
MIOX	55586
MIPOL1	145282
MLEC	9761
MMRN2	79812
MNDA	4332
MORC4	79710
MPI	4351
MPO	4353
MRAS	22808
MRGPRF	116535
MTCH2	23788
MUC6	4588
MUC13	56667
MUC21	394263
MUC5AC	4586
MVK	4598
MVP	9961
MXRA5	25878
MYADM	91663
MYDGF	56005
MYL12A	10627
MYLK	4638
MYO1E	4643
MYO1F	4542
MYOC	4653
NACA	4666
NAGA	4668
NAGK	55577
NAGLU	4669
NAP1L1	4673
NAPRT	93100
NARS1	4677
NAXE	128240
NCAM1	4684
NCF4	4689
NCL	4691
NDRG2	57447
NDRG3	57446
NDUFA4	4697
NDUFA5	4698
NDUFA9	4704
NDUFA10	4705
NDUFAB1	4706
NDUFB3	4709
NDUFB9	4715
NDUFB10	4716
NDUFS1	4719
NDUFS2	4720
NDUFS3	4722
NDUFS8	4728
NDUFV2	4729
NECTIN2	5819
NEU1	4758
NF2	4771
NFASC	23114
NHLRC2	374354
NID1	4811
NINL	22981
NIT1	4817
NNT	23530
NONO	4841
NOTCH2	4853
NPHS1	4868
NPM1	4869
NPR3	4883
NPTN	27020
NQO1	1728
NQO2	4835
NT5C2	22978
NT5C	30833
NUBP2	10101
NUCB1	4924
NUCB2	4925
NUDT2	318
NUDT4	11163
NUDT5	11164
NUMA1	4926
NUTF2	10204
OAF	220323
OAS1	4938
OGDH	4967
OGDHL	55753
OGFOD3	79701
OPLAH	26873
ORM2	5005
OSTC	58505
OSTF1	26578
P4HB	5034
PA2G4	5036
PABPC1	26986
PADI4	23569
PAH	5053
PAICS	10606
PAK1	5058
PAK2	5062
PALM	5064
PAPSS2	9060
PARVA	55742
PC	5091
PCDH12	51294
PCDHA13	56136
PCDHGC3	5098
PCID2	55795
PCK2	5106
PCMT1	5110
PCOLCE	5118
PDGFRB	5159
PDHA1	5160
PDHB	5162
PDIA3	2923
PDIA4	9601
PDIA6	10130
PDLIM1	9124
PDLIM2	64236
PEX11B	8799
PFKFB2	5208
PGA5 (includes others)	5222|643834|643847
PGC	5225
PGLYRP2	114770
PGM2	55276
PGRMC1	10857
PHACTR4	65979
PHB2	11331
PHB	5245
PI3	5266
PI16	221476
PICALM	8301
PIN1	5300
PIP4K2C	79837
PITPNA	5306
PKN2	5586
PKP3	11187
PLA1A	51365
PLA2G15	23659
PLA2R1	22925
PLAA	9373
PLAT	5327
PLCD3	113026
PLD3	23646
PLEC	5339
PLEKHA1	59338
PLEKHA5	54477
PLEKHD1	400224
PLEKHF2	79666
PLG	5340
PLIN3	10226
PLOD1	5351
PLOD3	8985
PLPP1	8611
PLSCR3	57048
PLXNB1	5364
PLXNB2	23654
PMM2	5373
PMVK	10654
PNPO	55163
POF1B	79983
POR	5447
PPCS	79717
PPFIA3	8541
PPIB	5479
PPIF	10105
PPME1	51400
PPP1R7	5510
PPP2CA	5515
PPP2R2A	5520
PPP4R1	9989
PPP5C	5536
PPT1	5538
PPT2	9374
PRCP	5547
PRDX3	10935
PREP	5550
PRKAA1	5562
PRKAB1	5564
PRKAR1A	5573
PRKCI	5584
PRKCZ	5590
PRKD1	5587
PRKDC	5591
PROCR	10544
PRPS1	5631
PRRC1	133619
PRTN3	5657
PRXL2A	84293
PRXL2B	127281
PSAT1	29968
PSMA2	5683
PSMB1	5689
PSMB2	5690
PSMB4	5692
PSMB8	5696
PSMC1	5700
PSMC3	5702
PSMC4	5704
PSMD1	5707
PSMD3	5709
PSMD4	5710
PSMD5	5711
PSMD6	9861
PSMD7	5713
PSMD9	5715
PSMD10	5716
PSMD11	5717
PSME1	5720
PSME2	5721
PTBP1	5725
PTBP3	9991
PTH1R	5745
PTK7	5754
PTPA	5524
PTPN6	5777
PTPRA	5786
PTPRS	5802
PVR	5817
PYGL	5836
QARS1	5859
QSOX1	5768
RAB17	64284
RAB34	83871
RAB22A	57403
RAB9A	9367
RABGAP1	23637
RABGAP1L	9910
RACK1	10399
RALY	22913
RANBP1	5902
RANBP2	5903
RAPGEF3	10411
RARRES1	5918
RARS1	5917
RBBP9	10741
RBM47	54502
RDH10	157506
RDH11	51109
REEP5	7905
RELL1	768211
REPS1	85021
RGSL1	353299
RIPOR1	79567
RIT1	6016
RNASET2	8635
RNF114	55905
RO60	6738
ROBO4	54538
ROCK1	6093
RPE	6120
RPL3	6122
RPL5	6125
RPL6	6128
RPL7	6129
RPL9	6133
RPL10	6134
RPL11	6135
RPL12	6136
RPL13	6137
RPL14	9045
RPL15	6138
RPL17	6139
RPL18	6141
RPL19	6143
RPL21	6144
RPL22	6146
RPL23	9349
RPL24	6152
RPL27	6155
RPL28	6158
RPL29	6159
RPL30	6156
RPL32	6161
RPL34	6164
RPL38	6169
RPL10A	4736
RPL13A	23521
RPL18A	6142
RPL23A	6147
RPL27A	6157
RPL35A	6165
RPL37A	6168
RPL7A	6130
RPLP0	6175
RPLP1	6176
RPLP2	6181
RPN1	6184
RPN2	6185
RPS2	6187
RPS3	6188
RPS5	6193
RPS6	6194
RPS7	6201
RPS8	6202
RPS9	6203
RPS11	6205
RPS13	6207
RPS14	6208
RPS15	6209
RPS16	6217
RPS17	6218
RPS18	6222
RPS19	6223
RPS20	6224
RPS23	6228
RPS24	6229
RPS26	6231
RPS27	6232
RPS15A	6210
RPS4X	6191
RPS4Y1	6192
RPS6KA1	6195
RPSA	3921
RRBP1	6238
RTCA	8634
RTCB	51493
RTN3	10313
RTN4	57142
RUVBL1	8607
RYK	6259
S100A7	6278
S100A13	6284
SAMD9	54809
SAMHD1	25939
SAR1A	56681
SARS1	6301
SBDS	51119
SBSN	374897
SCAMP1	9522
SCAMP2	10066
SCEL	8796
SCFD1	23256
SCGB1A1	7356
SCPEP1	59342
SCRN1	9805
SCRN2	90507
SDC2	6383
SDF4	51150
SDHA	6389
SDR16C5	195814
SDSL	113675
SEC13	6396
SEC22B	9554
SEC23B	10483
SEC24C	9632
SEC31A	22872
SEC61B	10952
SECTM1	6398
SELENOF	9403
SEPTIN2	4735
SEPTIN7	989
SEPTIN8	23176
SEPTIN9	10801
SEPTIN11	55752
SERINC1	57515
SERINC3	10955
SERPINA6	866
SERPINB1	1992
SERPINB2	5055
SERPINB3	6317
SERPINB4	6318
SERPINB5	5268
SERPINB8	5271
SERPINB12	89777
SERPINB13	5275
SERPINC1	462
SERPIND1	3053
SFRP1	6422
SGTA	6449
SH2D4A	63898
SH3GLB2	56904
SHANK2	22941
SHBG	6462
SIL1	64374
SIRPA	140885
SLC12A6	9990
SLC16A4	9122
SLC17A3	10786
SLC1A5	6510
SLC25A1	6576
SLC25A13	10165
SLC25A23	79085
SLC25A24	29957
SLC26A1	10861
SLC29A1	2030
SLC2A2	6514
SLC2A3	6515
SLC2A12	154091
SLC30A7	148867
SLC34A3	142680
SLC39A6	25800
SLC39A14	23516
SLC44A1	23446
SLC5A10	125206
SLC9A3	6550
SLPI	6590
SLURP1	57152
SMIM1	388588
SND1	27044
SNX4	8723
SNX27	81609
SOD2	6648
SPCS2	9789
SPCS3	60559
SPP2	6694
SPRR1A	6698
SPRR1B	6699
SPRR2A	6700
SPRR2D	6703
SPRR2E	6704
SPTAN1	6709
SPTBN1	6711
SPTBN2	6712
SQOR	58472
SRGAP2	23380
SSBP1	6742
SSH3	54961
SSR1	6745
SSR4	6748
STAM2	10254
STAT5A	6776
STEAP3	55240
STK39	27347
STMP1	647087
STRAP	11171
STX2	2054
STX11	8676
STXBP1	6812
SUCLA2	8803
SUCLG1	8802
SUCLG2	8801
SULT1A1	6817
SULT1C2	6819
SWAP70	23075
SYK	6850
SYNCRIP	10492
SYNGR2	9144
TACSTD2	4070
TAF1	6872
TALDO1	6888
TAP2	6891
TARS1	6897
TAX1BP3	30851
TBC1D4	9882
TBC1D24	57465
TBCB	1155
TECR	9524
TGM1	7051
TGM3	7053
THBS1	7057
THEM6	51337
THUMPD3	25917
TJP1	7082
TJP2	9414
TM9SF2	9375
TMED2	10959
TMED7	51014
TMED9	54732
TMED10	10972
TMEM9	252839
TMEM106A	113277
TMPRSS11B	132724
TMPRSS11D	9407
TNIK	23043
TNNT1	7138
TNPO1	3842
TNXB	7148
TOM1L1	10040
TOM1L2	146691
TOMM40	10452
TOMM70	9868
TPD52	7163
TPD52L1	7164
TPPP3	51673
TPRG1	285386
TPST2	8459
TRAP1	10131
TRAPPC3	27095
TRAPPC5	126003
TRAPPC2L	51693
TRHDE	29953
TRIM16	10626
TRIM25	7706
TRIM29	23650
TRIOBP	11078
TRIP10	9322
TSPAN3	10099
TSPAN9	10867
TSPAN14	81619
TSPO	706
TST	7263
TSTA3	7264
TTC22	55001
TTLL12	23170
TUFM	7284
TUT7	79670
TWF1	5756
TWF2	11344
TXNDC5	81567
TXNRD1	7296
TYRO3	7301
UAP1L1	91373
UBA6	55236
UBE2D3	7323
UBE2V1	7335
UBL3	5412
UBR4	23352
UBXN6	80700
UFL1	23376
UGGT1	56886
UGT1A9 (includes others)	54575|54576|54577|54600
UGT2B7	7364
UPF1	5976
UQCRC1	7384
UQCRC2	7385
UQCRQ	27089
USO1	8615
VAMP5	10791
VAPA	9218
VARS1	7407
VASP	7408
VAV2	7410
VCAM1	7412
VMO1	284013
VPS29	51699
VPS13C	54832
VPS26A	9559
VWA1	64856
WARS1	7453
WASF2	10163
WASL	8976
WDR26	80232
WDR37	22884
WDR48	57599
WDR72	256764
XDH	7498
XPNPEP1	7511
XPO1	7514
XPO7	23039
XRCC5	7520
XRCC6	2547
XYLB	9942
YKT6	10652
ZNF185	7739
